# Supplementary material for: Heavy Metals Enrichment Associated with Water-Level Fluctuations in the Riparian Soils of the Xiaowan Reservoir, Lancang River
Source: Int J Environ Res Public Health. 2022 Oct 8;19(19):12902. doi: 10.3390/ijerph191912902 (PMC9566251; doi:10.3390/ijerph191912902)
Supplement: Supplementary file 1 [file ijerph-19-12902-s001.zip]

Archive with 1 entries (1 files):
- ijerph-1921015-supplementary.pdf
